# Supplementary material for: Enhancing Solubility and Reducing Thermal Aggregation in Pea Proteins through Protein Glutaminase-Mediated Deamidation
Source: Foods. 2023 Nov 15;12(22):4130. doi: 10.3390/foods12224130 (PMC10670925; doi:10.3390/foods12224130)
Supplement: Supplementary file 1 [file foods-12-04130-s001.zip]

Archive with 1 entries (1 files):
- foods-2700655-supplementary.pdf
